# Supplementary material for: Primary ciliary dyskinesia: critical evaluation of clinical symptoms and diagnosis in patients with normal and abnormal ultrastructure
Source: Orphanet J Rare Dis. 2014 Jan 22;9:11. doi: 10.1186/1750-1172-9-11 (PMC4016480; doi:10.1186/1750-1172-9-11)
Supplement: Additional file 1 — Example of coordinated ciliary activity. Coordinated ciliary movement can be observed: there is rotation of spheroids in one direction. [file 1750-1172-9-11-S1.zip]

Archive with 3 entries (3 files):
- 1333864491066573_add4.zip
- 1333864491066573_add5.zip
- 1333864491066573_add6.z02
