# Supplementary material for: Primary ciliary dyskinesia: critical evaluation of clinical symptoms and diagnosis in patients with normal and abnormal ultrastructure
Source: Orphanet J Rare Dis. 2014 Jan 22;9:11. doi: 10.1186/1750-1172-9-11 (PMC4016480; doi:10.1186/1750-1172-9-11)
Supplement: Additional file 2 — Example of coordinated ciliary activity. Coordinated ciliary movement can be observed: there is active movement along the ciliary border of a red blood cell. [file 1750-1172-9-11-S2.zip]

Archive with 5 entries (5 files):
- 1333864491066573_add10.z03
- 1333864491066573_add11.z04
- 1333864491066573_add7.zip
- 1333864491066573_add8.zip
- 1333864491066573_add9.z02
