# Supplementary material for: Primary ciliary dyskinesia: critical evaluation of clinical symptoms and diagnosis in patients with normal and abnormal ultrastructure
Source: Orphanet J Rare Dis. 2014 Jan 22;9:11. doi: 10.1186/1750-1172-9-11 (PMC4016480; doi:10.1186/1750-1172-9-11)
Supplement: Additional file 3 — Example of uncoordinated ciliary activity. Uncoordinated ciliary movement can be observed: there is no movement of the spheroids, nor movement of debris or red blood cells in the medium. Some cilia are static, others beat with a ‘hyperfrequent’ pattern. [file 1750-1172-9-11-S3.zip]

Archive with 2 entries (2 files):
- 1333864491066573_add12.zip
- 1333864491066573_add13.zip
